# Supplementary material for: The role of regulatory T cells in the pathogenesis of acute kidney injury
Source: J Cell Mol Med. 2023 Sep 4;27(20):3202–12. doi: 10.1111/jcmm.17771 (PMC10568672; doi:10.1111/jcmm.17771)
Supplement: Supplementary file 5 — Table S1 [file JCMM-27-3202-s006.xlsx]

## Sheet: Table S2
Treg Cluster	Sample Name	Percentage (%)
0	CKTR_Patient2	47.4453
1	CKTR_Patient2	32.1168
2	CKTR_Patient2	20.438
0	CKTR_Patient1	46.4945
1	CKTR_Patient1	31.3653
2	CKTR_Patient1	22.1402
0	GSM4145204_Normal	74.1259
1	GSM4145204_Normal	25.8741
2	GSM4145204_Normal	0
0	GSM4145205_Normal	21.0526
1	GSM4145205_Normal	78.9474
2	GSM4145205_Normal	0
0	GSM4145206_Normal	40
1	GSM4145206_Normal	60
2	GSM4145206_Normal	0
